# Supplementary material for: Urogenital schistosomiasis transmission on Unguja Island, Zanzibar: characterisation of persistent hot-spots
Source: Parasit Vectors. 2016 Dec 16;9:646. doi: 10.1186/s13071-016-1847-0 (PMC5162088; doi:10.1186/s13071-016-1847-0)
Supplement: Additional file 1: — Results of univariable and multivariable analyses. (XLS 49 kb) [file 13071_2016_1847_MOESM1_ESM.xls]

## Sheet: Univariable
Outcome	Explanatory	n	Odds Ratio	95% Confidence Interval	p-value
B. globosus presence	Water chemistry
	Temperature	61	1.41	(0.95-2.08)	0.084
	pH	61			>0.200
	Conductivity	61	1	(0.99-100)	0.09
	Total dissolved solids	61			>0.200
	Flow	66			>0.200
	Depth	66			>0.200
B. globosus presence	Ecological characteristics
	Mud	66			dropped
	Sand	66	0.44	(0.16-1.22)	0.115
	Roots	66	2.25	(0.74-6.81)	0.151
	Lillies	66	2.67	(0.94-7.59)	0.067
	Rushes	66			>0.200
	Rice	66	3	(0.59-15.23)	0.185
	Grass	66			>0.200
	Other vegetation	66			>0.200
B. globosus presence	Water body types
	Altitude	66			>0.200
	Pond, River, Stream, or Rice Paddy	66			>0.200
	Seasonal or Permanent	66			>0.200
B. globosus presence	Presence of other snail species
	B. forskalii	66			>0.200
	Cleopatra	66	5.13	(1.72-15.36)	0.003
	Pila	66	28.5	(7.14-113.72)	<0.001
	Other snails	66			>0.200
B. globosus presence	Behavioural activities
	Bathing	66	0.39	(0.12-1.24)	0.109
	Clothes washing	66			>0.200
	Washing dishes	66			>0.200
	Washing car / bike	66			>0.200
	Collecting water for drinking / cooking	66			>0.200
	Swimming / playing	66	0.3	(0.10-0.91)	0.034
	Fishing	66	3.33	(1.16-9.59)	0.026
	Rice cultivation	66	2.8	(0.70-11.16)	0.144
	Other farming	66	0.33	(0.09-1.18)	0.089
	Other activities	66			dropped
Infected B. globosus presence	Water chemistry
	Temperature	61			>0.200
	pH	61			>0.200
	Conductivity	61			>0.200
	Total dissolved solids	61			>0.200
	Flow	66			>0.200
	Depth	66			>0.200
Infected B. globosus presence	Ecological characteristics
	Altitude	66			>0.200
	Mud (substrate)	66			dropped
	Sand (substrate)	66	0.3	(0.06-1.55)	0.149
	Roots (substrate)	66			>0.200
	Lillies (vegetation)	66			>0.200
	Rushes (vegetation)	66			>0.200
	Rice (vegetation)	66			>0.200
	Grass (vegetation)	66	4.17	(0.80-21.85)	0.091
	Other vegetation	66			>0.200
Infected B. globosus presence	Water body types
	Pond, River, Stream, or Rice Paddy	66			>0.200
	Seasonal or Permanent	66			>0.200
Infected B. globosus presence	Presence of other snail species
	B. forskalii	66			>0.200
	Cleopatra	66	5.03	(0.59-43.00)	0.14
	Pila	66	4.67	(0.55-39.96)	0.16
	Other snails	66			dropped
Infected B. globosus presence	Behavioural activities
	Bathing	66			>0.200
	Clothes washing	66			>0.200
	Washing dishes	66	3.35	(0.77-14.55)	0.107
	Washing car / bike	66			>0.200
	Collecting water for drinking / cooking	66	0.34	(0.77-1.49)	0.152
	Swimming / playing	66			>0.200
	Fishing	66			>0.200
	Rice cultivation	66			>0.200
	Other farming	66			>0.200
	Other activities	66			>0.200
Safe Water Source (SWS) type always available	Hot-spot shehias
	Tap	96	0.21	(0.12-0.37)	<0.001
	Well	113			>0.200
	Pump	14			>0.200
	Other SWS type	0
	Low-prevalence shehias
	Tap	59	0.68	(0.21-2.19)	0.516
	Well	14			>0.200
	Pump	1			>0.200
	Other SWS type	2			>0.200

## Sheet: Multivarable
Outcome	Explanatory	n	Odds Ratio	95% Confidence Interval	p-value	Original model run with*
B. globosus presence	Water chemistry
	Temperature	61			>0.200	1,2,3,4	*Explanatory variables for multvariable regression were all variables present in at least 5% of observations
	pH	61			>0.200	1,2,3,4
	Conductivity	61	1	(0.99-1.00)	0.119	1,2,3,4		1 = temp
	Total dissolved solids	61			>0.200	1,2,3,4		2 = pH
								3 = cond
B. globosus presence	Ecological characteristics							4 = TDS
	Mud	64			>0.200	5,6,7,8,9,10,11,12		5 = mud
	Sand	64	0.35	(0.10-1.31)	0.119	5,6,7,8,9,10,11,12		6 = sand
	Roots	64			>0.200	5,6,7,8,9,10,11,12		7 = roots
	Lillies	64	3.07	(0.81-11.60)	0.099	5,6,7,8,9,10,11,12		8 = lillies
	Rushes	64			>0.200	5,6,7,8,9,10,11,12		9 = rushes
	Rice	64	2.7	(0.59-12.34)	0.2	5,6,7,8,9,10,11,12		10 = rice
	Grass	64	4.18	(1.19-14.62)	0.025	5,6,7,8,9,10,11,12		11 = grass
	Other vegetation	64			>0.200	5,6,7,8,9,10,11,12		12 = other veg
								13 = bfor
B. globosus presence	Water body type							14 = cleo
	Altitude				>0.200	17, 18		15 = pila
	Water body type (Pond, River, Stream, Rice Paddy)	64			>0.200	17, 18		16 = othsnail
								17 = altitude
B. globosus presence	Presence of other snail species							18 = Wbtype
	B. forskalii	66			>0.200	13,14,15,16		19 = bathing
	Cleopatra	66	4.06	(0.97-16.97)	0.055	13,14,15,16		20 = clothes
	Pila	66	25.35	(5.96-107.84)	<0.001	13,14,15,16		21 = dishes
	Other snails	66			>0.200	13,14,15,16		22 = carbike
								23 = collectingwater
B. globosus presence	Behavioural activities							24 = swimmingplaying
	Bathing	62	0.08	(0.01-0.60)	0.014	19,20,21,22,23,24,25,26,27,28		25 = fishing
	Clothes washing	62	9.65	(0.47-194.28)	0.139	19,20,21,22,23,24,25,26,27,28		26 = ricecult
	Washing dishes	62			>0.200	19,20,21,22,23,24,25,26,27,28		27 = therfarming
	Washing car / bike	62			>0.200	19,20,21,22,23,24,25,26,27,28		28 = otheract
	Collecting water for drinking / cooking	62			>0.200	19,20,21,22,23,24,25,26,27,28
	Swimming / playing	62	0.01	(0.00-0.14)	<0.001	19,20,21,22,23,24,25,26,27,28
	Fishing	62	49.44	(5.27-463.65)	0.001	19,20,21,22,23,24,25,26,27,28
	Rice cultivation	62	5.05	(0.79-32.44)	0.088	19,20,21,22,23,24,25,26,27,28
	Other farming	62	0.16	(0.01-2.35)	0.186	19,20,21,22,23,24,25,26,27,28
	Other activities		dropped for estimatability			19,20,21,22,23,24,25,26,27,28
Infected B. globosus presence	Water chemistry
	Temperature	61			>0.200	1,2,3,4
	pH	61			>0.200	1,2,3,4
	Conductivity	61			>0.200	1,2,3,4
	Total dissolved solids	61			>0.200	1,2,3,4
Infected B. globosus presence	Behavioural activities
	Bathing	66	0.14	(0.02-1.23)	0.077	19,20,21,22,23,24,25,26,27,28
	Clothes washing	66	0.15	(0.02-0.93)	0.042	19,20,21,22,23,24,25,26,27,28
	Washing dishes	66	98.86	(5.19-1881.40)	0.002	19,20,21,22,23,24,25,26,27,28
	Washing car / bike	66			>0.200	19,20,21,22,23,24,25,26,27,28
	Collecting water for drinking / cooking	66	0.03	(0.00-0.21)	<0.001	19,20,21,22,23,24,25,26,27,28
	Swimming / playing	66			>0.200	19,20,21,22,23,24,25,26,27,28
	Fishing	66	58.33	(1.30-2616.58)	0.036	19,20,21,22,23,24,25,26,27,28
	Rice cultivation	66			>0.200	19,20,21,22,23,24,25,26,27,28
	Other farming	66			>0.200	19,20,21,22,23,24,25,26,27,28
	Other activities	66			>0.200	19,20,21,22,23,24,25,26,27,28
